# Supplementary material for: Research on the enhancement path of green technology innovation efficiency under the group perspective
Source: PLoS One. 2024 Aug 15;19(8):e0306936. doi: 10.1371/journal.pone.0306936 (PMC11326581; doi:10.1371/journal.pone.0306936)
Supplement: S1 Data — (XLS) [file pone.0306936.s001.xls]

## Sheet: Raw data for influencing factor
	人均GDP（元）										第三产业增加值(亿元)										R&D经费内部支出										政府资金										出口额
省份	2011年	2012年	2013年	2014年	2015年	2016年	2017年	2018年	2019年	2020年	2011年	2012年	2013年	2014年	2015年	2016年	2017年	2018年	2019年	2020年	2011年	2012年	2013年	2014年	2015年	2016年	2017年	2018年	2019年	2020年	2011年	2012年	2013年	2014年	2015年	2016年	2017年	2018年	2019年	2020年	2011年	2012年	2013年	2014年	2015年	2016年	2017年	2018年	2019年
北京市	86246	92758	100569	106732	109603	118198	128994	140211	161776	164889	13491	15020.3	16806.5	18333.9	18884.7	20594.9	22567.8	27508.1	29542.5	30278.6	1648538	1973442	2130618	2335010	2440875	2548433	2690851	2740103	2851859	2974157	123444	178377	227527	222348	244291	195161	147120	199809	193114	236620	231.649	261.705	336.167	337.309	298.855	1747.04	2084.35	2088.39	2507.34
天津市	61458	66517	71345	74960	75868	79647	87280	95700	101600	101614	4215.15	4761.09	5383.55	5866.3	8604.08	9661.3	10786.7	8352.32	8949.87	9069.47	2107772	2558685	3000377	3228057	3526665	3499551	2411418	2528761	2134320	2287717	57501	63405	73027	82700	244590	64992	89683	79572	40191	37977	87.5049	88.0726	105.824	120.735	114.005	489.76	367.309	395.944	333.075
河北省	29647	31844	33346	34507	35994	38688	41451	43808	47036	48564	8406.4	9243.8	9939.3	10567.3	11978.7	13276.6	15039.6	16252	17988.8	18729.5	1586189	1980850	2327418	2606711	2858051	3086608	3509684	3819916	4385826	4854544	41004	45057	66853	67581	91804	70672	57311	55431	80846	37659	45.5457	41.0621	28.9293	27.9697	22.5007	126.344	130.888	150.594	170.548
山西省	30534	33628	34984	35070	34919	35532	42060	45328	45724	50528	3557.7	4682.95	5148.3	5678.69	6790.18	7217.37	8013.85	8988.3	8748.87	9029.81	895891	1069590	1237698	1247027	1008950	976283	1122323	1312531	1380813	1561790	31755	37926	38231	25303	33642	38467	36780	42114	58735	50419	2.5507	3.839	2.8595	2.6073	4.9764	15.8468	9.7549	14.0139	26.3442
内蒙古	38276	42441	46320	49585	52972	56560	61196	66491	71170	72062	4104.36	4463.29	4939.41	5405.77	7213.5	7925.05	8047.4	8054.7	8530.46	8466.66	701635	858477	1004406	1080287	1186261	1279853	1082640	1033594	1183625	1293714	25892	26413	37707	40798	33765	49983	39731	26958	27085	44471	17.8607	15.7273	19.7978	10.8385	5.4929	19.2347	31.8118	75.7343	106.802
辽宁省	37353	40778	61996	65201	65354	50791	53527	58008	57191	58872	6182.9	7092.4	8031.2	8984.9	12976.8	11360	12362.1	13257	13200	13429.4	2747063	2894569	3331303	3242303	2418803	2420637	2749477	3006014	3102482	3353222	243686	244351	261140	230753	239220	220882	119769	118720	164279	186117	101.591	123.033	130.972	140.098	99.5861	455.49	526.892	586.057	648.036
吉林省	28270	32005	35139	37539	38128	40259	42890	44925	47554	50800	3697.35	4167.24	4605.52	4891.48	5340.6	6240.5	6846.9	7503	6304.7	6432.1	488723	604326	698136	789431	861541	908602	749958	575015	684086	776448	17749	22933	31035	29737	32760	21107	30754	21824	205680	10954	15.648	13.8312	22.4886	44.3757	66.5697	418.706	205.87	147.477	129.401
黑龙江	26093	29352	32068	33464	32759	34025	35887	38199	41156	42635	3323.2	3796.4	4106.8	4607.4	7693.5	8314.9	8941.4	6309.3	6815.03	6776.7	838042	906170	950335	955820	880392	884925	825854	605680	714862	774634	90981	183224	185599	193074	198513	174809	154598	39292	83298	68949	14.9899	18.0129	20.2353	23.9871	15.2713	94.9854	174.991	149.933	123.801
上海市	85900	89600	95700	102800	109200	121400	133500	145800	153300	155768	11713.9	13002.1	14786	16504.5	16914.5	19362.3	20783.5	25546.3	27752.3	28307.5	3437627	3715075	4047800	4492192	4742443	4900778	5399953	5548768	5906504	6350087	182090	273835	207581	371559	293765	301745	326402	332777	627785	381212	263.467	312.42	320.547	369.094	327.635	2018.19	2668.67	2570.34	2864.57
江苏省	61464	66533	75354	81874	87995	96887	107150	115168	123607	121231	20699.2	23309.8	26752.5	30174.3	34084.8	38152	43169.4	47205.2	51064.7	53955.8	8998944	10803107	12395745	13765378	15065065	16575418	18338832	20245195	22061581	23816885	196029	220523	240670	243301	249565	255264	259381	261796	286059	217673	631.39	686.088	739.473	769.042	702.734	4913.77	5781.63	8477.3	8552.89
浙江省	57828	61097	65105	68569	73276	78384	85612	93230	98770	100620	14048.6	15731	17453.1	18716.2	21346.6	24000.6	27279.3	30741.6	33688	36031.2	4799069	5886071	6843562	7681473	8535689	9357877	10301447	11473921	12742260	13958988	110764	140696	139658	149873	154007	124909	150037	153008	210359	135926	106.061	126.69	142.156	151.208	181.782	1212.32	1367.19	1762.31	2344.46
安徽省	25659	28792	32001	34425	35997	39561	43401	47712	58496	63426	6227.83	7075.22	8177.44	9242.11	8206.6	9883.6	11420.4	17278.5	18860.4	19824.3	1628304	2089814	2477246	2847303	3221422	3709224	4361175	4973027	5765371	6394211	139003	129592	176199	224062	202776	199443	220179	198924	171080	164983	25.6387	67.7245	83.9643	88.4132	105.622	610.313	897.133	981.93	1140.57
福建省	47928	52959	58255	63709	67649	74024	83758	94719	102722	105818	7108.94	8034.79	8953.16	9921.15	10643.5	12242.3	14085.5	17461	19217	20842.8	1943993	2381656	2791966	3153831	3469810	3882632	4487934	5249417	5985139	6669131	50032	66172	78595	81581	85797	130165	113305	97256	115520	132260	186.098	268.134	262.879	263.31	255.061	1468.37	1511.69	1517.19	1633.01
江西省	26150	28800	31930	34674	36724	40400	43424	47434	53164	56871	3926.03	4486.06	5098	5802	6463.5	7427.8	8892.6	10758	11760.1	12365.1	769834	925985	1106443	1284642	1474968	1797561	2216865	2677714	3202151	3460219	51371	47399	45668	69038	59554	30178	61247	86878	171878	52648	41.2967	27.6589	35.8022	36.4033	58.4898	437.852	487.816	571.631	793.946
山东省	40581	44348	56885	60879	64168	68733	72807	76267	70653	72151	15370.3	17634.4	20274.3	22524	28537.3	31669	34876.3	37877.4	37640.2	39153.1	7431254	9056007	10528097	11755482	12917718	14150035	15636785	14184975	12109485	13656187	207505	295552	316005	299897	323595	309718	297291	304941	378750	213703	163.398	223.109	223.471	265.473	286.413	1766.45	1848.12	1846.44	1944.4
河南省	27901	30497	34211	37072	39123	42575	46674	50152	56388	55435	8947.84	10342.2	11809.9	13446.9	14611.3	16818.3	19198.7	21731.7	26018	26768	2137236	2489651	2953410	3372310	3688252	4096962	4722542	5289250	6087153	6855770	68451	86872	98234	98322	116072	95988	107367	100896	135195	90070	32.683	21.3624	30.0689	46.0551	456.113	2113.35	369.514	368.074	391.795
湖北省	34718.8	39148.9	43834.6	48634.6	52021.3	56843.6	63169.1	71097.1	77386.5	74440	7707.12	8763.52	10648	12232.6	12736.8	14423.5	16503.4	18730.1	22920.6	22287.7	2107553	2633099	3117987	3629506	4072726	4459622	4689377	5255194	5865143	6109588	96233	139544	169848	145593	142342	241284	214225	271109	321279	431471	74.1332	105.721	127.622	148.947	202.827	1231.01	1456.94	1624.68	1568.68
湖南省	28766	32203	36943	40271	42754	46382	49558	52949	57540	62900	7611.37	8712.72	10042.3	11385.1	12760.2	14485.3	16755.1	18888.7	21158.2	21603.4	1817773	2290877	2703987	3100446	3525450	3929647	4617716	5167217	5931485	6645286	71362	92660	170654	176539	186593	205874	230565	195612	123909	264140	29.069	40.3509	58.6907	66.1301	156.854	880.686	1039.42	759.201	864.334
广东省	50676	54038	58860	63809	69283	75213	82686	88781	94172	88210	24358.5	26950.3	30284	33279.8	36956.2	41446	47488.3	54710.4	59773.4	62540.8	8994412	10778634	12374791	13752869	15205497	16762749	18650313	21072031	23148566	24999527	279849	328683	389275	312817	353670	380121	473459	604588	1266825	556200	821.176	904.962	999.316	942.353	916.798	6112.5	6735.58	7991.86	9402.41
广西	25326	41955	30741	33090	35190	38027	38102	41489	42964	44309	4052.33	4674.06	5171.39	5934.49	6542.41	7226.6	8191.54	9913.85	10772	11492.4	586791	702225	817063	848808	769190	827248	935996	891031	1044742	1133332	26374	33403	36970	38907	32000	33126	36617	49653	45067	31476	8.4609	30.9701	27.2109	37.0539	52.5578	337.28	451.644	659.651	676.373
海南省	28014	30993	34053	37166	39704	43009	46631	50263	53929	55131	1155.94	1358.31	1641.35	1829.34	1971.81	2171.9	2486.07	2871.59	3129.54	3341.15	57760	78093	93567	111010	111841	79819	74815	113708	108154	117021	2399	1767	5348	7688	5666	5168	3222	1519	2499	1331	4.549	5.1146	4.8425	3.59	3.4031	18.6614	21.3849	21.8846	9.6432
重庆市	34864	39178	43528	48307	52476	58327	64176	68464	74337	78170	4795.77	5407.56	6097.74	6858.45	7497.75	8500.36	9564.04	10656.1	12557.5	13207.2	943975	1171045	1388199	1664720	1996609	2374859	2799986	2992091	3358918	3725610	45124	47467	57189	61569	79736	90429	104018	122904	119739	103920	15.0823	53.3529	34.759	58.8663	44.7059	257.357	369.675	333.172	1161.81
四川省	26136	29627	32750	35563	37150	40297	45835	51658	55774	58126	8181.86	9548.8	10841.7	12283.9	12132.6	14831.7	18403.4	20928.8	24443.2	25471.1	1044666	1422310	1688902	1960112	2238051	2572607	3010846	3423923	3878572	4276383	104739	110321	104742	124110	218141	267270	247855	308653	245931	246367	127.832	185.913	197.16	227.189	184.618	1270.7	1934.97	2205.5	2231.07
贵州省	16024	18947	23151	26437	28547	31589	35988	40271	43727	46267	2657.14	3162.75	3802.73	4309.25	4715	5251.15	6080.42	7690.95	8430.33	9075.07	275217	315079	342541	410132	457303	556853	648576	762280	910206	1053574	25322	31114	47086	38657	51877	46900	73466	47464	76307	119306	21.7602	26.6945	30.3828	35.468	15.0822	79.9138	81.3545	90.7861	92.3585
云南省	19265	22195	25322	27264	28806	31093	34221	37136	47944	51975	4315.13	4998.56	5946.48	6657.73	6169.41	6875.57	7833.08	8424.82	12224.5	12635.5	299279	384430	454278	516572	619588	741847	885588	1070172	1297741	1451454	17064	22094	36592	33658	63813	37913	45519	31720	98674	22873	4.9623	4.8759	5.7169	4.5128	7.1103	17.0469	16.8639	26.7587	37.0462
西藏	20083	22762	26209	29275	31847	35015	39158	44051	47491	52345	346.14	408.78	476.21	541.29	553.31	615.17	673.32	719.01	924.01	953.84	1637	5312	4617	2943	2602	4003	3186	8625	5574	8944	78	547	283	499	20	230	4	92	92	208	0	0	0	0	0	0	0	0	0
陕西省	32467	37453	43117	46929	47626	51015	57266	63477	66649	66292	4503.35	5215.31	6023.91	6790.62	7342.1	8215.02	9274.48	10896.4	11821.5	12551.7	966768	1192770	1401480	1606946	1725829	1844216	1963697	2165554	2408037	2684020	168861	242923	300548	337761	409136	396019	394907	380600	350408	309863	73.7301	79.0944	97.5596	113.746	135.435	964.279	1634.75	1746.34	1531.21
甘肃省	18846	21141	23647	25724	25946	27396	29103	32178	34707	35995	2002.71	2308.87	2682.39	2999.36	3366.62	3690.79	4038.36	4416.28	4805.4	4966.52	257916	337785	400743	464410	486077	509228	466912	476151	505544	521334	16742	19933	24300	22768	16396	22527	22570	45452	97066	9002	3.3688	2.0085	7.516	2.8083	2.3879	17.1383	41.4022	56.6942	45.3227
青海省	24233	26839	30005	32218	34883	38968	42211	46854	49976	50819	664.64	734.05	827.63	916.98	1000.81	1101.32	1224.01	1350.07	1504.3	1528.07	81965	84197	89540	92528	65029	77940	83276	67716	93712	103699	3433	4082	5978	7131	4644	7016	7042	4725	3613	4376	0.2231	0.0138	0.0161	0.0187	0.0337	0.4452	0.7639	1.1756	0.8504
宁夏	33043	36394	39613	41834	37885.3	40363.3	45728.3	49627.8	52556.1	54528	872.95	982.52	1057.46	1143.35	1297.86	1438.55	1612.37	1742.69	1883.83	1973.58	118879	143696	167494	186518	200453	239624	291101	369910	415733	453491	11108	14994	14174	13913	12098	12349	21387	28153	31833	22339	0	2.0825	4.9077	4.9221	4.883	28.6639	22.9787	10.2711	11.0566
新疆	29624	33103	36988	40193	39520	40020	45476	51238	53542	53593	2391.41	2881.9	3586.15	4028.51	4208.97	4391.75	4999.23	5584.02	7019.86	7071.85	223352	273425	314257	357812	366180	390946	400468	448779	441347	391939	4891	9255	10769	11331	11177	8134	15291	20276	14778	5425	12.4273	20.7887	32.0095	8.9144	4.9246	22.3873	20.6706	32.4348	28.3272
[truncated: 11 more columns]

## Sheet: The raw data used in the calcul
id	year	R&D人员折合全时当量（万人）	R&D经费内部支出（万元）	排污费（万元）	突发性环境事件次数（次）	法规、规章、标准（件）	绿色发明专利申请数（件）	绿色实用新型专利申请数（件）	技术引进改造费（万元）	年末从业人员数（万人）	新产品销售收入（万元）	综合环境指数
安 徽	2011	8394	208645	47146.6	12	8	920	1468	60087	4120.9	2586786	0.797058
安 徽	2012	9973	223916	56879	20	13	1457	2193	66290	4206.8	3898078	0.80746
安 徽	2013	11100	301380	54315	6	18	1984	2329	80280	4275.9	4199537	0.81008
安 徽	2014	13151	374669	56721	9	22	3334	2768	88444	4311	5423312	0.813328
安 徽	2015	15926	512012	53010	8	32	5448	3991	68139	4342.1	8707151	0.817919
安 徽	2016	19258	635542	56198	3	43	10007	4614	76957	4361.6	11080797	0.871121
安 徽	2017	20598	797670	63507	4	55	12269	5799	85136	4377.9	14248099	0.901595
安 徽	2018	22050	991395	29543	4	71	14883	6226	275321	4385.3	17961823	0.899656
安 徽	2019	28177	1137852	37237	6	86	9212	8317	241926	4384	19031542	0.890062
安 徽	2020	32266	1532445	32249	10	90	7066	2404	339067	3243	24250136	0.918523
北 京	2011	18049	741991	2848.6	36	7	5827	2935	100489	1069.7	14895753	0.974148
北 京	2012	20408	922229	3103	21	19	7017	3692	122178	1107.3	13152739	0.975098
北 京	2013	23707	1065430	3146	16	29	9612	5550	94971	1141	15844619	0.977161
北 京	2014	23741	1107598	24725	11	44	12114	6563	70416	1156.7	18651122	0.980303
北 京	2015	22344	1202250	25611	15	49	13657	7385	76764	1186.1	15978092	0.984804
北 京	2016	23138	1299264	52926	13	54	16844	8568	83091	1220.1	17684341	0.988485
北 京	2017	23611	1317647	59787	11	59	19545	9870	48699	1246.8	17568452	0.989382
北 京	2018	21991	1341957	44768	29	64	24051	10619	62704	1237.8	20280793	0.989417
北 京	2019	20692	1473136	96006	17	70	23469	10901	54273	1273	21893124	0.989962
北 京	2020	23546	1579747	94395	8	81	16335	2912	50339	1164	24875374	0.991271
东 部	2011	416739	11861839	898060	79	72	27937	28166	2780068	32460.5	198077016	0.704432
东 部	2012	490303	13817027	885924	343	151	37488	36331	3070347	32723.4	222028687	0.689816
东 部	2013	514475	15817080	916055	303	236	48329	38685	3533218	33245.7	252004184	0.753697
东 部	2014	533101	17673121	900500	355	365	55383	46057	2704493	33465.7	280158484	0.716203
东 部	2015	548436	20311193	858687	215	487	67994	65403	3113394	33505.6	315543985	0.707788
东 部	2016	551566	22345137	1016833	138	630	95871	85284	4181489	34264.1	372730880	0.777982
东 部	2017	546398	24114465	1184461	100	747	118922	112382	3864065	34280	405474693	0.722811
东 部	2018	644181	26707746	764174	127	858	142186	127551	5464751	34065.5	431280674	0.725345
东 部	2019	636309	28472357	1151801	119	956	133683	165484	5123131	33537.5	448390066	0.761982
东 部	2020	719760	34316037	1043491	102	1002	98544	46702	6356728	33133	512018007	0.761756
福 建	2011	22707	527962	37984.7	8	4	660	1224	303237	2181	11015207	0.717137
福 建	2012	26786	577771	34095	4	9	842	1558	225911	2202	12106266	0.80023
福 建	2013	29186	705357	33691	13	14	1103	1657	247501	2210	12232979	0.803204
福 建	2014	33141	804196	32094	20	26	1301	1858	201052	2219	11773669	0.810213
福 建	2015	26466	936256	38067	19	33	2007	3620	180950	2255	12453956	0.822325
福 建	2016	27895	1117716	43880	11	45	3205	5628	912005	2248	15729219	0.862052
福 建	2017	31253	1379717	44431	15	51	4154	6456	751152	2236	15883464	0.884952
福 建	2018	35789	1688790	22164	11	57	5439	7770	709546	2222	19809358	0.804813
福 建	2019	34417	1780051	29786	9	67	4544	9253	529361	2210	21823437	0.784768
福 建	2020	35219	2006348	29678	6	69	3471	3209	327770	2206	22575547	0.807176
甘 肃	2011	870	23901	26296.1	4	1	242	180	4618	1379	206422	0.833479
甘 肃	2012	1019	29271	23296	8	2	315	252	4466	1358	305916	0.84589
甘 肃	2013	1035	30488	23283	11	5	337	275	1807	1352	295040	0.850011
甘 肃	2014	1268	40671	19657	22	7	479	291	21424	1348	416450	0.846157
甘 肃	2015	1118	33191	23110	12	11	531	464	1916	1346	496232	0.851818
甘 肃	2016	1728	39084	27389	9	17	613	731	4902	1341	620541	0.930179
甘 肃	2017	1442	50754	22305	5	28	820	1147	1198	1337	930680	0.939296
甘 肃	2018	1546	94593	14236	5	37	861	1323	5171	1337	957354	0.937838
甘 肃	2019	1131	88613	21505	4	48	1003	1594	2939	1333	725500	0.936503
甘 肃	2020	1446	100039	22611	5	51	588	609	1444	1331	816918	0.948244
广 东	2011	179117	4809951	92263.9	26	8	4034	4874	239915	6087	73603509	0.605319
广 东	2012	224334	5760005	87351	23	15	5459	5940	335232	6171	85195533	0.619431
广 东	2013	208174	6612820	92938	5	25	7106	6553	884068	6273	97687742	0.6442
广 东	2014	205106	7256155	85635	23	35	7711	8102	364182	6428	108574709	0.645202
广 东	2015	203117	8271917	71211	29	52	10538	11696	731237	6566	123288580	0.675734
广 东	2016	201218	9201115	78255	24	87	17757	17077	1187605	6279.2	155428245	0.818034
广 东	2017	200057	9837799	76721	48	126	25590	26649	1281742	6340.8	186931452	0.821578
广 东	2018	286010	11247028	46366	37	159	32269	31092	2873032	6508.7	208509696	0.816613
广 东	2019	277561	12040270	59644	26	172	29782	37476	2925316	6995	220050838	0.816197
广 东	2020	320479	13881900	56891	24	182	20171	10474	4149288	7039	233583833	0.852951
广 西	2011	2298	65191	26394.4	31	0	281	245	33832	2936	453743	0.756754
广 西	2012	2310	60799	26996	20	0	743	416	70015	2768	596971	0.754874
广 西	2013	1989	63038	27562	16	2	1275	479	28646	2782	906869	0.787562
广 西	2014	2157	72384	23481	8	7	2056	625	19727	2795	821633	0.801213
广 西	2015	2242	77969	22695	7	12	2819	817	10076	2595	817294	0.824904
广 西	2016	2387	85092	36256	8	20	4867	948	19562	2841	1067959	0.895801
广 西	2017	1665	81271	35203	8	27	4933	1429	6498	2842	1296977	0.90426
广 西	2018	1846	60843	28133	10	34	3082	1694	3925	2848	1693362	0.901962
广 西	2019	1879	49524	38799	4	41	2029	2167	8028	2558	1816093	0.902253
广 西	2020	2626	82978	41853	3	46	1639	606	9887	2558	1662231	0.914259
贵 州	2011	4130	83002	44454	7	3	175	198	39644	1772	600096	0.742486
贵 州	2012	6944	134342	51209	4	5	315	321	46227	1780	763092	0.759314
贵 州	2013	9100	155535	54499	9	10	345	399	33617	1796	882589	0.765653
贵 州	2014	9052	173964	43641	3	15	639	551	47884	1820	1061797	0.780089
贵 州	2015	6372	168616	36926	9	20	583	631	61895	1946.65	999612	0.810115
贵 州	2016	4805	192664	43898	12	20	856	754	36852	1983.72	1371352	0.883919
贵 州	2017	5701	225563	49461	11	22	1259	1175	101491	2023.2	1688095	0.872925
贵 州	2018	6098	207185	45741	8	24	1730	1472	75532	2038.5	2098785	0.877323
贵 州	2019	5601	248541	63484	8	31	1364	1890	141210	2049.4	1906597	0.895682
贵 州	2020	7483	329752	59434	11	31	1081	484	105271	1892	2439823	0.924222
海 南	2011	632	15351	3468.9	1	7	82	42	5827	459.22	67690	0.983788
海 南	2012	1081	26455	3530	2	11	101	72	25636	483.9	102459	0.983645
海 南	2013	1617	39039	4516	4	13	84	62	17976	514.56	143249	0.984667
海 南	2014	1579	41538	4350	3	16	101	76	5967	543.1	125474	0.982698
海 南	2015	1499	45689	4443	2	19	119	153	8255	555.77	125759	0.984523
海 南	2016	1731	40681	5713	4	21	188	159	4371	558.1	82804	0.989461
海 南	2017	824	37341	4457	4	22	281	269	6838	583.06	202629	0.989236
海 南	2018	1306	46093	5001	1	29	350	303	10321	600.5	233930	0.990674
海 南	2019	616	39898	6237	1	37	406	686	5067	536.11	81600	0.99118
海 南	2020	692	45788	8283	1	37	371	327	4987	540.971	142178	0.991422
河 北	2011	6633	118244	148737	25	3	587	859	27547	4087	813807	0.373823
河 北	2012	7638	154272	166539	14	11	839	1266	38789	4063	1537199	0.373386
河 北	2013	8960	216687	166499	17	18	853	1241	46112	4032	1994115	0.426545
河 北	2014	10956	297671	151087	6	33	1002	1544	54960	3978	2710642	0.466261
河 北	2015	13694	387330	163757	10	43	1398	2243	52385	3927	3410594	0.593388
河 北	2016	14151	409416	168701	4	54	2124	3310	35988	4224	3889455	0.69314
河 北	2017	14663	430712	254114	5	59	2481	4463	45019	4206.7	4837950	0.750537
河 北	2018	10482	436338	175714	12	66	3199	5247	46941	4196.1	5261734	0.790333
河 北	2019	9977	340203	273146	10	77	3304	7397	26559	3702	6230760	0.801542
河 北	2020	10919	585337	244852	5	79	2599	2378	22366	3671	7158532	0.826905
河 南	2011	9827	136405	92886.8	16	4	895	1371	66977	5129	1363879	0.542127
河 南	2012	11117	160620	104390	10	9	974	1663	35453	5110	1373208	0.566333
河 南	2013	15947	249531	95414	3	19	1334	1916	56404	5094	19808745	0.578437
河 南	2014	18284	321730	81577	2	27	1749	2246	46839	5082	23641877	0.599321
河 南	2015	20525	439103	78961	6	36	2075	3120	80741	5075	28945135	0.626974
河 南	2016	21161	575937	86912	1	41	3473	4201	64516	5052	28514336	0.790102
河 南	2017	19676	758373	75118	2	46	4998	6349	53596	5029	33568939	0.853035
河 南	2018	25166	728273	103101	6	51	5790	7880	50516	4992	36536923	0.859941
河 南	2019	27439	858613	106668	4	70	4529	9687	59466	4934	24056395	0.832525
河 南	2020	31951	1084962	90392	2	75	3631	3148	47040	4884	29156733	0.912454
黑龙江	2011	6341	172954	43711.7	5	3	536	584	95003	1977.8	462673	0.84357
黑龙江	2012	5874	180450	43321	1	6	684	815	89582	2027.8	576704	0.834224
黑龙江	2013	7216	210882	46884	1	6	1111	819	87663	2060.4	655479	0.853583
黑龙江	2014	7128	228277	34776	1	12	1406	959	66451	1946	777346	0.865688
黑龙江	2015	7469	201936	34609	1	19	1665	1220	31353	1825	761124	0.872985
黑龙江	2016	6254	243612	42836	3	26	1483	1389	46507	1776	967718	0.906476
黑龙江	2017	6463	190222	37646	1	28	1466	1415	71327	1699	793284	0.912363
黑龙江	2018	2389	59786	16962	1	29	1793	1317	5961	1635	387785	0.917947
黑龙江	2019	3898	100786	23286	1	34	1915	1813	64891	1551	1834894	0.92143
黑龙江	2020	3411	104527	22732	1	36	1363	716	91447	1473	1699411	0.936367
湖 北	2011	18127	475139	38672.7	7	7	1079	1206	68626	3672	3220194	0.541329
湖 北	2012	22073	618955	40146	4	16	1387	1469	75873	3687	4753622	0.552973
湖 北	2013	24479	732174	40554	7	32	1680	1592	93183	3692	5563646	0.553776
湖 北	2014	25642	816041	42401	5	42	2292	1935	156257	3687.5	6701273	0.782914
湖 北	2015	23673	941196	51642	10	58	2856	2784	203773	3658	8158763	0.541485
湖 北	2016	21218	1030278	59723	37	72	4565	3781	83572	3633	8266544	0.651659
湖 北	2017	21000	1136648	76231	18	86	6085	5273	76201	3610	9483931	0.66183
湖 北	2018	21735	1454447	43894	17	101	6987	5759	98545	3580	15836867	0.67022
湖 北	2019	27319	1529398	77150	19	117	7202	8875	105628	3375	18403954	0.601879
湖 北	2020	30942	1912976	58410	9	129	4720	1512	112085	3261	19339297	0.603904
湖 南	2011	6050	203829	60153.2	9	6	1021	1176	182045	4005.03	3146183	0.729212
湖 南	2012	8333	231106	60083	3	12	1127	1516	182079	4019.31	3694690	0.738479
湖 南	2013	9211	433737	57008	3	23	1420	1510	289692	4036.45	7616784	0.745636
湖 南	2014	14501	465758	55605	2	39	1986	1871	271456	4044.13	8717350	0.765015
湖 南	2015	22321	640477	52132	16	51	2368	2351	304148	3980.3	11517073	0.781392
湖 南	2016	20480	637668	49299	8	59	4190	2869	410886	3920.41	13214244	0.882896
湖 南	2017	27266	787755	52102	15	63	5564	3631	370177	3817.22	13207548	0.911495
湖 南	2018	20338	864735	31284	16	68	5669	3858	168962	3738.58	10613987	0.926635
湖 南	2019	19524	858549	45456	25	78	5970	5328	141450	3666.48	11518479	0.930914
湖 南	2020	27314	1212382	41695	7	85	4023	1493	126174	3280	14921045	0.947135
吉 林	2011	3525	63664	34791.4	2	4	278	261	30921	1337.78	732061	0.855418
吉 林	2012	4422	72789	33578	1	11	385	306	51098	1355.9	993409	0.859895
吉 林	2013	3706	72387	34413	1	16	431	307	61415	1415.43	1336505	0.870869
吉 林	2014	3463	92244	32494	1	25	492	406	11561	1447.17	1298133	0.870765
吉 林	2015	3037	93606	30464	1	32	585	587	43798	1480.6	1283218	0.87148
吉 林	2016	3123	117146	36622	3	39	859	748	29458	1501.73	1897942	0.928603
吉 林	2017	3258	118036	28975	1	42	1287	1053	11031	1488.53	1429510	0.92887
吉 林	2018	2782	96751	13450	4	44	1579	1118	10807	1474.24	1362702	0.935932
吉 林	2019	2138	79722	15580	1	46	1763	1560	4896	1456.43	1476949	0.943935
吉 林	2020	2928	124148	14816	1	48	1273	485	7620	1261	1555308	0.954444
江 苏	2011	79683	2107404	200732	8	20	6861	5594	1159388	4749.23	48961827	0.499359
江 苏	2012	89303	2575680	190582	1	40	9390	7733	1372692	4770.54	58689818	0.52235
江 苏	2013	100729	2798080	199967	5	66	11620	7620	1308850	4791.9	61542994	0.554159
江 苏	2014	106001	3084252	184006	6	76	13590	9247	1075429	4812.82	69988157	0.579899
江 苏	2015	108805	3431437	170940	7	88	15456	12593	1094307	4832.5	78437606	0.594702
江 苏	2016	115597	3882343	223380	7	90	20658	16193	1109582	4756.2	91082746	0.669094
江 苏	2017	112019	4161442	248151	6	92	26896	21331	938064	4757.8	88516811	0.744687
江 苏	2018	118287	5025960	215222	4	93	29172	27202	803315	4750.9	88085024	0.769405
江 苏	2019	134419	5706300	358888	8	99	25951	40217	666506	4903.2	87837106	0.778274
江 苏	2020	147662	7429309	352416	5	99	18650	10019	849709	4893	117028401	0.83572
江 西	2011	7725	164477	63766.3	27	4	299	364	35043	2532.6	1434234	0.755736
江 西	2012	8219	165122	84307	77	6	317	537	135945	2556	2030687	0.76312
江 西	2013	9553	214956	84080	125	8	367	467	98770	2588.7	2783578	0.764415
江 西	2014	8760	281410	85803	70	13	539	889	32539	2259	3214230	0.776907
江 西	2015	10094	312507	83618	27	17	745	1443	170607	1930	4240226	0.765677
江 西	2016	8807	300891	77582	13	21	1171	2204	36197	1600	5662500	0.75337
江 西	2017	12608	419568	84375	8	30	1744	3284	24869	1271	6728488	0.837154
江 西	2018	20573	685802	23651	5	39	2092	3757	58041	942.164	10147616	0.859623
江 西	2019	25669	825657	32398	9	50	2201	4718	75310	1603	17953385	0.865977
江 西	2020	32247	1130453	35144	12	54	1902	1303	182091	2264	23405434	0.89262
辽 宁	2011	7066	576975	133550	2	1	1345	1209	147842	2364.9	3583401	0.531081
辽 宁	2012	10298	471169	128649	15	2	1943	1279	106687	2423.8	3496976	0.566466
辽 宁	2013	9717	533576	141254	12	6	2428	1233	71501	2518.9	3852562	0.586243
辽 宁	2014	10836	533110	125907	4	17	1971	1331	300366	2562.2	3605210	0.55621
辽 宁	2015	10095	391401	87150	13	29	2287	1740	99055	2409.9	3712202	0.543988
辽 宁	2016	7653	361213	103343	10	41	3228	2208	111485	2301.2	4394298	0.765959
辽 宁	2017	9066	307731	87534	15	48	3310	2938	110139	2284.7	4463378	0.776875
辽 宁	2018	9252	412808	38504	10	55	4178	3345	163254	2260.6	5622287	0.801561
辽 宁	2019	9280	375000	49339	10	67	3349	4652	54667	2238.4	3328113	0.820533
辽 宁	2020	13636	506433	50371	5	68	2084	1369	91482	2231	3862348	0.831363
内蒙古	2011	274	7415	91842.3	14	3	100	148	7339	1388	65230	0.59534
内蒙古	2012	575	10760	98363	10	7	187	212	1449	1379	104792	0.577963
内蒙古	2013	625	15532	100501	4	11	222	229	12436.5	1370	181415	0.599497
内蒙古	2014	630	18470	87890	2	15	246	331	23424	1360	143589	0.614313
内蒙古	2015	1110	60445	70695	1	19	301	468	18225	1351	424529	0.609594
内蒙古	2016	1267	90426	97562	1	26	447	647	5240	1326	865188	0.701958
内蒙古	2017	892	84926	97836	1	32	464	1012	3885	1317	1540745	0.714323
内蒙古	2018	1324	97985	86806	1	37	731	1316	4412	1304	2100003	0.703606
内蒙古	2019	949	46943	163373	2	45	904	1968	2276	1272	361953	0.677029
内蒙古	2020	1527	74988	197586	2	53	594	568	2435	1242	490914	0.758202
宁 夏	2011	446	9056	15879.7	1	0	64	66	5062	347	161546	0.881024
宁 夏	2012	405	10524	17796	1	0	97	98	7139	344	117828	0.887015
宁 夏	2013	473	14822	16933	3	0	224	122	9088	345	140505	0.891891
宁 夏	2014	638	14927	25933	7	0	163	132	17685	344	179031	0.899587
宁 夏	2015	805	28610	20150	2	1	173	193	16848	343	454659	0.902854
宁 夏	2016	1135	34421	22395	4	6	234	416	8407	343	645101	0.925132
宁 夏	2017	1184	54351	28054	11	11	331	603	20559	344	611410	0.927879
宁 夏	2018	950	59481	12226	23	16	501	776	7008	345	1134899	0.928258
宁 夏	2019	1009	89846	16437	5	20	484	868	8090	343	1128680	0.929443
宁 夏	2020	1227	85474	15708	12	23	430	237	4693	344	1316920	0.9458
青 海	2011	36	361	6369.9	1	0	13	16	812	309.18	3298	0.921507
青 海	2012	86	1486	6760	4	0	36	42	2892	310.9	3896	0.920143
青 海	2013	199	6093	6947	2	0	57	23	1201	314.2	10065	0.919481
青 海	2014	115	1666	7347	6	0	62	50	1769	317.3	11262	0.923787
青 海	2015	82	4143	7463	3	0	98	130	1550	321.4	55221	0.907434
青 海	2016	221	9619	8885	3	1	166	134	2603	324.3	208856	0.925504
青 海	2017	299	17780	8080	3	2	180	237	1947	327	169210	0.932297
青 海	2018	358	24670	6190	1	3	207	298	3041	329.3	269830	0.938141
青 海	2019	446	14147	8440	2	3	212	360	1952	330.2	314299	0.931033
青 海	2020	293	13708	8180	1	4	191	134	1077	279	522032	0.917334
全 国	2011	511175	14409133	1.89896e+06	240	133	37788	39400	3743732	77600.1	224733493	0.765474
全 国	2012	602653	16613691	1889205	542	282	51316	52037	4204045	77919.9	250643293	0.776283
全 国	2013	649584	19526535	1982039	545	460	65949	55340	4618784	78737.9	306451555	0.785467
全 国	2014	680012	21889118	1866991	714	697	78921	66064	3997595	78667.1	349261059	0.777092
全 国	2015	706382	25579642	1733615	472	934	98936	94059	4591295	78048	408378361	0.774185
全国	2016	713651	28435492	2008933	333	1204	142901	120941	5368098	78701.2	471982474	0.817603
全国	2017	728523	31209678	2199140	306	1446	180625	161525	5213977	78179.1	528784937	0.805361
全国	2018	838044	35021811	1489646	306	1683	207932	181489	6782184	77421.8	561568742	0.810179
全国	2019	845644	37484132	2176305	288	1949	190870	237020	6590039	76806.1	585002276	0.828772
全国	2020	970340	45755834	2039929	266	2081	140386	67168	7915489	74871	678374377	0.835569
山 东	2011	29244	990000	139895	8	4	2086	3342	203376	5915	15364345	0.416197
山 东	2012	37499	1346000	147638	3	7	3446	3913	335987	5892	17621221	0.43941
山 东	2013	46887	1562172	158321	5	10	5181	3873	436882	5840	18191965	0.466528
山 东	2014	49122	1760079	144588	6	33	5917	4821	407151	5798	19399769	0.489412
山 东	2015	50774	2076753	135649	10	57	7055	6862	485769	5773	26901847	0.510594
山 东	2016	51955	2224899	159245	7	95	9296	9283	455780	6649.7	29452545	0.646921
山 东	2017	51057	2506226	212579	8	120	9969	11277	420661	6560.6	33502808	0.722696
山 东	2018	49617	2265528	140345	1	146	10474	11714	421439	6180.6	23932572	0.732712
山 东	2019	35706	1959129	184086	8	161	10607	17940	303593	5561	19873487	0.740953
山 东	2020	44598	2307305	127812	3	172	8759	6133	361313	5510	24275561	0.784013
山 西	2011	1648	27341	191457	11	2	315	362	6023	1817	294792	0.571009
山 西	2012	2981	52044	126524	1	4	470	546	10663	1834	461825	0.607143
山 西	2013	3076	58480	151279	13	5	558	632	13454	1855	473710	0.605691
山 西	2014	2322	47826	114505	6	8	692	661	25977	1842	616688	0.620109
山 西	2015	2237	42822	94039	3	14	628	790	12046	1827	669986	0.642191
山 西	2016	3774	83719	111079	13	27	893	1043	1927	1832	509415	0.692404
山 西	2017	5741	112246	113466	19	43	1117	1479	23406	1812	1701794	0.698535
山 西	2018	3089	135178	112948	12	59	1477	1639	17372	1789	1804079	0.685517
山 西	2019	4582	133299	141788	15	81	1453	2632	9808	1762	2769881	0.682905
山 西	2020	6502	161270	125974	17	90	1141	793	7774	1738	3218403	0.765006
陕 西	2011	13628	469512	51941.4	2	5	1453	760	113709	2087	2118593	0.743381
陕 西	2012	17367	553120	54654	23	9	2090	1316	144759	2091	2213523	0.766249
陕 西	2013	21120	583150	60185	118	14	2474	1546	137927	2090	2183206	0.779274
陕 西	2014	24057	674406	62066	82	23	2336	1413	275984	2101	3028595	0.782516
陕 西	2015	20250	768874	58927	58	32	1796	1902	230722	2107	3556246	0.797541
陕 西	2016	21725	837638	57244	45	38	2506	2371	184037	2111	4693512	0.887404
陕 西	2017	20779	840078	54530	32	38	5313	3128	160485	2111	4665646	0.869114
陕 西	2018	18608	812560	32931	27	38	4540	3317	132705	2112	3782017	0.880694
陕 西	2019	19707	977969	47726	26	43	5011	4986	207005	2114	6300734	0.875115
陕 西	2020	21005	1023769	41361	10	44	3431	1458	154734	2105	5486827	0.913257
上 海	2011	19051	717383	23497	197	1	3192	2381	159932	1104.33	9957527	0.903913
上 海	2012	22606	907644	18961	192	4	3733	2740	196364	1115.5	8484068	0.904693
上 海	2013	26865	1061501	22421	251	6	4247	2578	98092	1368.91	7950113	0.911878
上 海	2014	24649	1274063	17619	108	11	4623	3000	71118	1365.63	9462702	0.917557
上 海	2015	27371	1282252	23831	10	22	5761	3983	64494	1361.51	10354216	0.925954
上 海	2016	28283	1338172	35225	3	36	7411	5154	43766	1365.24	11463989	0.94634
上 海	2017	25334	1449217	65184	1	50	9060	6785	72987	1372.7	11760238	0.962986
上 海	2018	24309	1273159	18078	1	56	10612	7417	154150	1375.7	14096504	0.965796
上 海	2019	21887	1635419	22501	1	59	11983	10522	231536	1376.2	16051846	0.961495
上 海	2020	26917	2135321	19525	1	59	8983	2821	89896	1374	16057975	0.965344
四 川	2011	6508	370287	60549.4	25	3	995	1430	224783	4650	5915429	0.446155
四 川	2012	13638	382941	55326	16	7	1769	2351	301925	4635	5895644	0.672948
四 川	2013	19814	618378	73309	14	11	2189	2225	174773	4634	7309076	0.425055
四 川	2014	18509	645716	54842	7	15	2718	2489	204217	4638	9962586	0.700702
四 川	2015	18759	819832	49261	14	20	4474	3907	207992	4652	9945653	0.444798
四 川	2016	21368	1006821	56138	20	30	6854	4694	188774	4657	10609341	0.498244
四 川	2017	27809	1107843	65411	16	45	9609	6722	361601	4667	14227446	0.607885
四 川	2018	33144	1394285	48552	20	58	8577	6533	346432	4690	11588168	0.615478
四 川	2019	27133	1348151	60598	25	70	6100	8077	364565	4714	15748665	0.598706
四 川	2020	30781	1633490	58562	17	73	4683	2506	399882	4745	18068055	0.643443
天 津	2011	10521	321478	19643.8	1	6	1023	1059	91560	763.16	7950951	0.927958
天 津	2012	11622	392072	19214	5	10	1474	1555	79824	803.14	11564670	0.930152
天 津	2013	13242	451315	18697	1	13	2091	1754	62147	847.46	18228710	0.932337
天 津	2014	16062	509798	36012	1	22	2228	2253	66501	877.21	18791769	0.934865
天 津	2015	24660	824042	55385	1	28	3182	3815	62029	896.8	17467974	0.944272
天 津	2016	17609	698875	53070	1	35	4659	4748	41685	902.4	15989132	0.975974
天 津	2017	16234	665098	50594	1	48	3963	5668	86105	894.8	12100448	0.975749
天 津	2018	13550	681069	35768	2	61	4135	5857	43272	896.6	10844171	0.977528
天 津	2019	11493	524978	43005	2	75	4025	6851	52152	896.56	8238239	0.978446
天 津	2020	12365	661557	31159	1	78	2345	1580	26908	647	9441170	0.979641
西 部	2011	32524	1087424	428313	92	23	4508	4442	413939	24592.1	13350445	0.858013
西 部	2012	49651	1344900	454053	110	54	7027	6661	629236	24796.8	12402493	0.844434
西 部	2013	61745	1719199	502037	125	97	8735	7083	453784	25017.9	14001371	0.862692
西 部	2014	64251	1908563	462609	200	144	11048	8272	672140	24618.8	20787846	0.860344
西 部	2015	63171	2380332	396453	161	188	14572	12370	638448	24118	30596042	0.833703
西 部	2016	67386	2826319	471849	123	246	20389	14808	512875	23676.7	32003759	0.865248
西 部	2017	75236	3082954	483259	125	306	27173	20860	717366	23104.7	44371446	0.858281
西 部	2018	80913	3454236	350639	111	363	25476	22384	648676	22536.3	37386774	0.866307
西 部	2019	76624	3668406	544941	104	431	22942	28606	833321	22731.9	42878574	0.886225
西 部	2020	89359	4405308	575026	84	472	16723	8612	748613	21404	52065323	0.884927
新 疆	2011	490	16607	35849.9	6	2	133	90	3626	1235	94443	0.79712
新 疆	2012	66	2210	46912	13	10	128	142	9772	1246	2253	0.777169
新 疆	2013	103	3448	64443	10	16	178	199	5436	1260	22573	0.759196
新 疆	2014	140	4692	67433	5	23	212	208	3868	1265	18901	0.773535
新 疆	2015	395	12416	49166	4	24	220	272	4505	1292	254031	0.802835
新 疆	2016	390	23494	59969	11	27	341	448	6122	1320	369177	0.852344
新 疆	2017	581	41448	61756	8	30	371	588	999	1336	346371	0.870242
新 疆	2018	488	27675	33075	1	33	386	540	1364	1331	464695	0.888012
新 疆	2019	327	22027	46297	4	39	472	713	2167	1343	155832	0.894663
新 疆	2020	414	26243	43831	11	43	237	189	229	1356	97464	0.921332
云 南	2011	1933	42298	31564.8	1	6	321	312	6458	2857.24	398973	0.737381
云 南	2012	2409	55006	36399	1	12	450	349	5416	2881.9	369872	0.750434
云 南	2013	1885	61105	35773	2	19	499	428	17991	2912.36	524205	0.757215
云 南	2014	1798	75157	34721	3	21	677	638	15208	2962.25	559468	0.768439
云 南	2015	2321	80008	18913	4	24	851	838	34892	2823	487188	0.778906
云 南	2016	2007	63001	21846	1	31	1254	1167	15870	2855	517995	0.787103
云 南	2017	2686	88563	20286	4	38	1401	1742	24115	2831	898255	0.851325
云 南	2018	3009	92228	21337	1	47	1846	2198	18603	2822	958562	0.847734
云 南	2019	4080	90051	49588	1	54	1851	2349	11889	2812	1116216	0.853678
云 南	2020	5157	166646	58823	3	63	1364	590	7060	2806	3985534	0.88411
浙 江	2011	41738	869939	95439.3	31	11	2240	4647	307125	3680	11409257	0.65525
浙 江	2012	49022	1155257	86262	23	23	3244	6583	338040	3691.24	13574710	0.670807
浙 江	2013	55109	1304677	74605	26	36	4004	6564	336619	3708	18187699	0.691871
浙 江	2014	62744	1537770	94477	27	52	4825	7262	387719	3725	20680473	0.711113
浙 江	2015	69707	1853268	82643	22	67	6534	11313	357204	3742	27125363	0.721736
浙 江	2016	69990	2132658	93095	16	72	10501	12956	308258	3760	21928403	0.829455
浙 江	2017	71347	2329266	80909	13	72	13673	16676	213781	3796	34170442	0.841597
浙 江	2018	82840	2701824	22244	11	72	18307	16985	341350	3836	40226893	0.850755
浙 江	2019	89542	2972973	29163	10	72	16263	19589	330430	3846	46309629	0.854379
浙 江	2020	97364	3683426	28109	10	78	14776	5480	476154	3857	56879437	0.882667
中 部	2011	61912	1459870	572586	69	38	5343	6792	549725	20547.5	13306032	0.733976
中 部	2012	62699	1451764	549228	89	77	6801	9045	504462	20399.7	16212113	0.794599
中 部	2013	73364	1990256	563947	117	127	8885	9572	631782	20474.2	40446000	0.740013
中 部	2014	82660	2307434	503882	159	188	12490	11735	620962	20582.7	48314729	0.754729
中 部	2015	94775	2888117	478475	96	259	16370	16286	839453	20424.5	62238334	0.781064
中 部	2016	94699	3264036	520251	72	328	26641	20849	673734	20760.3	67247835	0.809579
中 部	2017	106889	4012259	531420	81	393	34530	28283	632546	20794.5	78938798	0.834992
中 部	2018	112950	4859829	374833	68	462	40270	31554	668757	20820	92901294	0.838884
中 部	2019	132711	5343369	479563	65	562	34245	42930	633587	20536.8	93733636	0.83811
中 部	2020	161221	7034489	421412	80	607	25119	11854	810148	20334	114291047	0.860025
重 庆	2011	4469	71776	37170.8	18	0	731	997	16725	1587.04	3834280	0.83604
重 庆	2012	4818	104240	36342	25	2	897	1162	40158	1605.89	2008123	0.845802
重 庆	2013	5392	166156	38602	11	9	935	1158	39232	1618.69	1522376	0.846962
重 庆	2014	5874	184783	35598	16	18	1460	1544	44855	1632.12	4584535	0.85025
重 庆	2015	9706	324767	39147	9	25	2726	2748	54283	1647.41	13105042	0.860903
重 庆	2016	10314	442088	40267	11	30	2251	2498	43027	1658.32	11034041	0.940138
重 庆	2017	12162	489753	40337	12	33	2492	3077	38354	1659.33	17996612	0.948598
重 庆	2018	13489	581476	21412	7	36	3015	2917	52711	1663.23	12339099	0.944739
重 庆	2019	14334	688633	28694	3	37	3512	3634	84108	1668.16	13304004	0.946981
重 庆	2020	17339	863596	27077	8	41	2485	1231	62321	1676.01	17178605	0.963998
